# Supplementary material for: The effect of iliotibial band surgery at the hip: a systematic review
Source: BMC Musculoskelet Disord. 2023 Jan 28;24:75. doi: 10.1186/s12891-023-06169-4 (PMC9883955; doi:10.1186/s12891-023-06169-4)
Supplement: Supplementary file 1 — Additional file 1: Table S1. Data extraction for The Effect of Illiotibial Band Surgery at the Hip: A Systematic Review. [file 12891_2023_6169_MOESM1_ESM.xlsx]

## Sheet: DataResultater
Table S1 Data extraction for The Effect of Illiotibial Band Surgery at the Hip: A Systematic Review
	Author, year, country	Demografi	Inclusion/exclusion critaria	Study type	Level of evidence	Syndrome	Snapping yes/no	Intervention	Bursectomy	Open/endoscopic	Duration of inclusion	Nr. of patients considered	Patients included in study (N)	Nr of hips (N)	Male patientes (N)	Female patients (N)	Age (mean)	Age (SD)	Age_range	Conservative Treatment, type	Injection nr_range	Conservative Treatment, duration_months, range	Functional impairment	Duration of symptoms_years (mean)	Duration of symptoms_years (range)	Duration of symptoms_months (mean)	Duration of symptoms_months (range)	Follow-up time_months (mean)	Follow-up time_months (range)	Lost to follow-up(n)	VAS_baseline (mean)	VAS_baseline (range)	VAS_post-intervention (undefined) (mean)	VAS_post-intervention (undefined) (range)	VAS_3 months follow-up (mean)	VAS_6 months follow-up (mean)	VAS_12 months follow-up (mean)	VAS_12 months follow-up (range)	Harris Hip score_pre	Harris Hip score_post	mHHS_pre	mHHS_post	WOMAC_pre	WOMAC_post	Ober tes positivet_pre	Ober test positive_post	Trendelenburgs sign_pre	Trendelenburg's sign_post	Relief of pain_complete(n)
A modified Z-plasty technique for severe tightness of the gluteus maximus	Nam, 2011, South Korea	Jobstatus (none)	none	retrospective	4	CSE (tight glut. Max)	yes (all)	Modified z-plasty technique	n/a	open	6y4m	7	7	14	5	2	26		21-33	yes	n/a	n/a	No patient could adopt a squatting position, and no patient could sit on a chair with both thighs attached together and even more so with legs crossed	16	10-30	192	120-360	87	47-122	0	n/a								n/a	n/a					n/a	n/a	n/a	n/a	7
A New Operative Approach in the Correction of External Coxa Saltans	White, 2004, USA	Aktivitetsniveau (none)	none	retrospective	4	CSE (regular)	yes (all)	ITB-release transverse step cuts	yes	open	7y8m	11 (16)	11	12	3	8	41.1		21-65	Injection	*1-3	n/a	Daily + various sports activities			n/a	*2-decades (36)	32,5* (all 16)	9-74	1	n/a								n/a	n/a					n/a	n/a	n/a	n/a	8
A new operative approach to snapping hip and refractory trochanteric bursitis in athletes	Zoltan, 1986, USA	Aktivitetsniveau (none)	none	retrospective	4	CSE + GTB	yes (all)	ellipsoid-shaped release	yes	open	n/a	7	7	7* (antaget)	4	3	25		21-33	rest, heat, stretch, NSAID, injections	1,7 (1-3)	n/a	All snapping while active (run, track, athletes). "having symptoms with daily activities"			n/a	4-48	55 (udregnet på 5/7)	12-76 (5/7)	2	n/a								n/a	n/a					n/a	n/a	n/a	n/a	1
A New Surgical method for Treating Patients With Refractory External Snapping Hip: Pedersen-Nor Operation	Sayed-Noor, 2012, Sweeden	Delvis aktivitet, delvis job (none)	none	retrospective	4	CSE (regular)	Yes (all)	Distal Z-plasty under local anesthesia	n/a	open	2y2m	5	5	5* (antaget)	2	3	32,.8		20-44	rest, stretch, NSAID, injections	n/a	2021-12-06	Daily + various sports activities	n/a	n/a	n/a	n/a	12	2021-12-12	0	n/a								n/a	n/a					n/a	n/a	n/a	n/a	5
Arthroscopic Treatment for External Snapping Hip	Yoon, 2014, South Korea	None	Some (exclusion - Hip diseases)	retrospective	4	CSE (regular)	Yes (all)	Diamond-shaped-release and gluteal sling release (ilizaliturri)	Yes	Endoscopic	1y10m	7	7	10	2	5	35		25-49	yes	n/a	>3 (min.)	Adduction difficulty	3	2021-10-02	36	24-120	19	12-33	0	6.8	2021-09-06	0.2	0-2							68,2 (43-73)	94,8 (89-100)			n/a	n/a	n/a	0/10 hips	6
Clinical outcomes of trochanteric syndrome endoscopically treated	Domínguez, 2014, Spain	None	Good	retrospective	4	GTPS	yes (n/a)	Diamond-shaped-release (ilizaliturri)	yes	Endoscopic	2y0m	23 (103)	23	23* (antaget)	4	19	51.34	13.28	n/a	physical therapy, NSAID and corticoids injections	2021-02-01	>3 (min.)	Daily + various sports activities			n/a	6-24	12	2021-12-12	0	8.1	n/a	0.48	n/a	2	0.96	0.48	n/a			40.2	86.29	63.32	5.22	n/a	n/a	n/a	n/a	23 (OBS VAS 0,48)
Comparison of arthroscopix versus open surgery on external snapping hip caused by gluteal muscle contracture	Dai, 2018, China	BMI? Sygdomshistorik? (some)	none (exclusion - Single ESH)	retrospective	4	CSE + GT (GMC)	yes (all)	ITB-release + GMC-release	n/a	Endoscopic	6y1m	48 (95)	48	96	18	30	20.8		18-28	n/a	n/a	n/a	n/a	13.5	8-19	162	96-228	28,3 (all)	24-48 (all)	0			2.75	SD = 0,73					81,5 (SD = 7,2)	99,9 (SD = 0,7)					96/96	0/96	N/a	n/a	48
Endoscopic Iliotibial Band Release for External Snapping Hip Syndrome	Ilizaliturri, 2006, Mexico	Aktivitetsniveau (none)	none	retrospective	4	CSE (regular)	yes (all)	Diamond-shaped-release	yes	Endoscopic	2y4m	10	10	11	1	9	26		21-35	physical therapy and local corticosteroid injection	Avg. 3 (1-6)	n/a	athletic activity (4/10)			31	10-38	24	12-36	0	n/a								n/a				81(78-87)	94 (89-96)	n/a	n/a	n/a	n/a	10
Endoscopic iliotibial band release in snapping hip	Zini, 2013, Italy	Aktivitetsniveau (none)	Some	retrospective	4	CSE (regular)	yes (all)	ITB-transversal release + GM-tendon-release	yes	Endoscopic	6y3m	15	14 (car accident)	14	3	11	25.7		18-37	Physical therapy, stretch, activity modification, injections	N/A	>6 (min)	athletic activity			18.14	10-48	39.5	12-84	0(car crash)	5.57	2021-07-05	0.57	0-2					n/a	97,79 (94-100)			n/a		n/a	0/14	n/a	0/14	8
Endoscopic Treatment of Greater Trochanteric Pain Syndrome - A Case Series of 11 Patients	Thomassen, 2019, Norway	None	some (exclusion - Hip diseases)	retrospective	4	GTPS	No (all)	ITB-star-shaped-Release	yes	Endoscopic	2y10m	28 (fair eksl)	11	11* (antaget)	5	6	57		43-71	stretching, exercises, abducter training, ESWT, cortisone injection (1 refused conservartive)	>1 (min.)	>12 (min)	n/a	n/a	n/a	n/a	n/a	28	15-42	0	NRS: 8	NRS: 7-9	NRS: 4	NRS: 2-6					n/a	73,82 (41-86)					n/a	n/a	0/11	1/11 (stroke)	0
External snapping hip: classification based on magnetic resonance imaging features and clinical correlation	Kim, 2020, South Korea	Job (none)	some	retrospective	4	CSE (GM-hypertrofi/ITB-tense)	yes (all)	Diamond-shaped-release (ilizaliturri)	yes	Endoscopic	1y7m	104*	8	8	8	0	23.63		18-41	NSAID, lifestyle modification, and physical therapy	n/a	>6 (min)	n/a			10.75	4-24	>6 (min)		0 (19 follow-up)	4.3	2-6 (SD = 1,5)	1.1	0-2 (SD = 0,8)							75,3 (66-84, SD = 6,6)	85 (77-91, SD = 6)			n/a	n/a	n/a	n/a	7
External Snapping Hip Treated by Effective Designed N-plasty of the Iliotibial Band	Park, 2017, South Korea	job, sygdomshistorik (comorbidities) (some)	some (exclusion - Hip diseases)	retrospective	4	CSE (GTB)	yes (all)	N-plasty	Yes	Open	2y8m	17	17	24	17	0	20.8		20-22	Physical therapy, medical therapy; NSAID, muscle relaxants, restricted physical activity, stretching	n/a	>3-4(min)	Daily + various sports activities (Military)			28.5	2,8-120	18.2	8-24	0	6.77	2021-09-06	0.09	0-2							69,5 (44-82,5)	97,8 (92,4-100)			0/17	n/a	n/a	n/a	17
ILIOTIBIAL BAND Z-LENGTHENING FOR REFRACTORY TROCHANTERIC BURSITIS (GREATER TROCHANTERIC PAIN SYNDROME)	Craig, 2007, New zealand	None	none	retrospective	4	GTPS + (GTB)	n/a	Z-plasty (Brig-inspired)	Yes	open	n/a	15	15	17	1	14	60		36-73	Injection	Mean = 3 (1-10)	n/a	n/a	4.7	7m - 15y	56.4	7-180	47	5-69	0	Pain score: 11,7		Pain score: 31,2						46	82					n/a	n/a	n/a	1/17 hips	8 hips
Radiofrequency Microdebridement as an Adjunct to Arthroscopic Surgical Treatment for Recalcitrant Gluteal Tendinopathy	Blakey, 2020, Australia	Good	Good	Prospective (RCT)	2	GTPS (GT)	n/a	Diamond-release +/- RFMD	Yes	Endoscopic	3y9m	101(fair pånær 12 'others')	33	33* (antaget)	3	30	57.7	8.28		Activity modification, physical therapy (min 6 sessions), analgetics, NSAID > 2 weeks	>1 (min.)	>6 (min)	n/a	n/a	n/a	n/a	n/a	12	2021-12-12	0	n/a	n/a	33,3* improvement VAS (0-100)								58,24 (SD =11,47)	78,84 (SD = 18,63)		20,1 * improvement	n/a	n/a	n/a	n/a	23
Surgical Technique - Endoscopic Gluteus Maximus Tendon Release for External Snapping Hip Syndrome	Polesello, 2013, Brazil/USA?	Aktivitetsniveau (none)	none	retrospective	4	CSE (regular)	yes	GM-Tendon-release	n/a	Endoscopic	2y0m	8	8	9	1	7	35	13.1	18-55	physical therapy and local corticosteroid bursal injection	n/a	>3 (min)	n/a			36	16-84 (SD = 20,3)	32	22-45	0											61.3 ± 7.5 points (range, 45–70 points)	77.6 ± 11.9 points (range, 62–93 points	n/a	n/a	n/a	n/a	n/a	n/a	7 hips
The outcome of endoscopy for recalcitrant greater trochanteric pain syndrome	Drummond, 2016, Australia	Aktivitetsniveau (none)	Good	retrospective	4	GTPS	n/a	ITB-release (vertical)	yes	Endoscopic	3y3m	118* (131 OP) *fair eksl. pånær 20 lost til follow-up	49	57	7	42	65		26,7-88,6	Injections and physiotherapy, gluteal strengthening and improvement of biomechanics	n/a	>6 (min)	n/a	n/a	n/a	n/a	n/a	20.7	5,3-41,2	0 (20 follow-up)	7.8	n/a	2.8						iHOT-33 = 23,8	iHOT-33 = 70,2					n/a	n/a	n/a	n/a	14/57 hips
The Surgical Treatment of External Coxa Saltans (the Snapping Hip) by Z-plasty of the Iliotibial Band	Provencher, 2004, USA	Delvis aktivitet, delvis job (none)	Some (exclusion - Hip diseases)	retrospective	4	CSE (regular)	yes	Z-plasty (proximal) - Brignall	n/a	open	4y8m	8	8	9	4	4	25.6		21-38	physical therapy, activity modification, stretching program and injection	n/a	6-25 (mean = 13)	Daily + various sports activities (military)			25.2	16-39	22.9	7-38	0	n/a	n/a	n/a	n/a					n/a	n/a	n/a	n/a	n/a	n/a	9/9 hips	0/9 hips	2021-09-09	n/a	8 hips
The surgical approach to refractory trochanteric bursitis	Brooker, 1979, USA	None	none	retrospective	4	GTB	n/a	ITB-Release (T-shape)	yes	open	n/a	5	5	5* (antaget)	0	5	n/a		50-65	physical therapy, NSAID and corticoids injections	<20	24-60	4/5 relying on crutches	n/a	n/a	n/a	n/a	12	2021-12-12	0	n/a	n/a	n/a	n/a					46	88			n/a	n/a	n/a	n/a	n/a	n/a	4
Surgical Management of Refractory Trochanteric Bursitis	Slawski, 1997, USA	Delvis aktivitet, delvis job (none)	none	retrospective	4	GTB	no	ITB-release (Vertical)	yes	open	n/a	5	5	7	1	4	40.3		24-54	NSAID, stretching, diathermy, ultrasound, injection.	4,3 (3-7)	>12 (min)	Daily + various sports activities (military)	3.8	2021-07-02	45.6	24-84	20	12-30	1* (se note)	n/a	n/a	n/a	n/a					51,7 (45-56)	95 (84-100)	n/a	n/a	n/a	n/a	n/a	n/a	n/a	n/a	1
Distal fascia lata lengthening: an alternative surgical technique for recalcitrant trochanteric bursitis	Pretell, 2009, Spain	BMI? (some)	none	retrospective	4	GTB	No	Distal Z-plasty	n/a	Open	6y5m	11	11	13	1	10	54.6		32-74	NSAID, physiotherapy, injections	avg. 4	>12 (min)	n/a			22	12-60	43	15-84	0	83	60-99	13	0-70					61 (48-77)	91 (76-95)	n/a	n/a	n/a	n/a	n/a	n/a	n/a	n/a	12/13 hips
Prognostic factors of trochanteric bursitis in surgical-staged patients: a prospective study	Dzidzishvili, 2021, Spain	Good	Good	Prospective	2	GTPS (GTB)	N/a	Cross-shaped ITB-release	yes	Endoscopic	1y0m	60	58	60 (antaget)	7	51	56.9	-	28-80	physical therapy, activity modification and corticosteroid injections	n/a	>6 (min)	n/a	n/a	n/a	n/a	-	12	2021-12-12	2	9.6	-	2.1	-					HOS = 42,8 (HOS_sport = 24,1)	HOS = 79 (HOS_sport = 70,6)					n/a	n/a	n/a	n/a	50
[truncated: 12 more columns]
